# Supplementary material for: Determinants of Food Choice and Perceptions of Supermarket-Based Nudging Interventions among Adults with Low Socioeconomic Position: The SUPREME NUDGE Project
Source: Int J Environ Res Public Health. 2021 Jun 7;18(11):6175. doi: 10.3390/ijerph18116175 (PMC8201246; doi:10.3390/ijerph18116175)
Supplement: Supplementary file 1 [file ijerph-18-06175-s001.zip]

Archive with 1 entries (1 files):
- ijerph-1220243-supplementary.pdf
